# Supplementary material for: Modifying Wicking Speeds in Paper-Based Microfluidic Devices by Laser-Etching
Source: Micromachines (Basel). 2020 Aug 14;11(8):773. doi: 10.3390/mi11080773 (PMC7463483; doi:10.3390/mi11080773)
Supplement: Supplementary file 1 [file micromachines-11-00773-s001.zip]

Archive with 17 entries (16 files):
- Single-Sided-Tape-Both-0deg.gif
- __MACOSX/
- __MACOSX/._Single-Sided-Tape-Both-0deg.gif
- Grooves-No-Tape-0deg.gif
- __MACOSX/._Grooves-No-Tape-0deg.gif
- Demo-0-0-0.gif
- __MACOSX/._Demo-0-0-0.gif
- Double-Sided-No-Tape-0deg.gif
- __MACOSX/._Double-Sided-No-Tape-0deg.gif
- Double-Sided-Tape-Both-0deg.gif
- __MACOSX/._Double-Sided-Tape-Both-0deg.gif
- Demo-75-0-75.gif
- __MACOSX/._Demo-75-0-75.gif
- Grooves-Tape-Both-0deg.gif
- __MACOSX/._Grooves-Tape-Both-0deg.gif
- Single-Sided-No-Tape-0deg.gif
- __MACOSX/._Single-Sided-No-Tape-0deg.gif
